# Supplementary material for: Anti-Inflammatory Activity of Cyanobacteria Pigment Extracts: Physiological Free Radical Scavenging and Modulation of iNOS and LOX Activity
Source: Mar Drugs. 2024 Mar 12;22(3):131. doi: 10.3390/md22030131 (PMC10971903; doi:10.3390/md22030131)
Supplement: Supplementary file 1 [file marinedrugs-22-00131-s001.zip]

Archive with 2 entries (2 files):
- Suppl_phylogeny.tif
- __MACOSX/._Suppl_phylogeny.tif
